# Supplementary material for: Divergence of a genomic island leads to the evolution of melanization in a halophyte root fungus
Source: ISME J. 2021 Jun 9;15(12):3468–79. doi: 10.1038/s41396-021-01023-8 (PMC8629976; doi:10.1038/s41396-021-01023-8)
Supplement: Supplementary file 10 — Table S2 [file 41396_2021_1023_MOESM10_ESM.xls]

## Sheet: Sheet1
Table S2 General mapping information for the 29 Laburnicola rhizohalophila isolates.
Sample	Total	Mapped	mapped reads (%)	Genome covergy (%)	Sequencing depth	No. of SNPs
JP-R-1	24158100	21838205	90.4	87.79	56.22	80460
JP-R-10	27768619	25615788	92.25	95.69	63.43	14467
JP-R-15	30655617	27133517	88.51	91.48	70.85	16755
JP-R-16	29402678	27696483	94.2	97	67.65	15421
JP-R-17	26825921	24399476	90.95	94.84	61.16	20305
JP-R-19	71955642	63211194	87.85	93.16	137.67	102103
JP-R-22	25745222	23471001	91.17	96.89	57.28	18816
JP-R-24-1	24768953	21413102	86.45	96.67	49.81	14309
JP-R-24_2	23990553	23014950	95.93	96.6	56.84	14220
JP-R-31	23188543	21481112	92.64	94.59	53.65	9219
JP-R-31_1	25464951	23623644	92.77	95.91	57.98	9421
JP-R-32	80076266	71424868	89.2	93.3	159.22	102644
JP-R-33	65385308	59640501	91.21	89.86	144.24	90680
JP-R-44_2	24963846	23857646	95.57	95.54	53.11	13693
JP-R-5	32455230	28906520	89.07	94.98	72.43	18227
JP-R-8	32360457	30200585	93.33	95.99	75	19050
JP-R-9	31922193	22571187	70.71	94.75	55.08	9338
JP-R-C	24845783	23276372	93.68	94.68	58.18	19183
R17_1	24614563	23279180	94.57	97.03	57.82	16104
R17_2	21583588	20407273	94.55	94.29	51.04	13394
R17_3	26705702	24108551	90.27	97.2	54.43	13021
R21-1	17376215	15857482	91.26	86.73	41.67	61699
R21-2	69534349	63897685	91.89	89.75	155.52	74644
R21-2_1	23204480	17062907	73.53	93.93	42.84	19836
R21-2_2	26195494	22930748	87.54	96.1	56.51	21037
R22-1	33479536	24976613	74.6	87.4	64.51	87375
R22	32591542	30284908	92.92	87.74	77.91	65388
R23-2	35203252	25203767	71.6	85.79	66.15	66814
R23-4	28325374	25803148	91.1	86.51	68.72	45655
